# Supplementary material for: The Calcium Chloride Responsive Type 2C Protein Phosphatases Play Synergistic Roles in Regulating MAPK Pathways in Magnaporthe oryzae
Source: J Fungi (Basel). 2022 Dec 8;8(12):1287. doi: 10.3390/jof8121287 (PMC9784850; doi:10.3390/jof8121287)
Supplement: Supplementary file 1 [file jof-08-01287-s001.zip]

Archive with 1 entries (1 files):
- jof-2031212-supplementary.pdf
